# Supplementary material for: A morphological and phylogenetic analysis of dematiaceous hyphomycete strains of Distoseptispora (Distoseptisporaceae, Distoseptisporales) and Kirschsteiniothelia (Kirschsteiniotheliaceae, Pleosporales) in southern China
Source: MycoKeys. 2026 May 27;133:41–66. doi: 10.3897/mycokeys.133.194698 (PMC13234562; doi:10.3897/mycokeys.133.194698)
Supplement: XML Treatment for Distoseptispora linchunlingensis [file mycokeys.133.194698-treatment1.xml]

<!DOCTYPE tp:taxon-treatment
  PUBLIC "-//TaxonX//DTD Taxonomic Treatment Publishing DTD v0 20100105//EN" "tax-treatment-NSO.dtd">
<tp:taxon-treatment xmlns:tp="http://www.plazi.org/taxpub"><tp:treatment-meta><kwd-group><label>Taxon classification</label><kwd>
                <named-content content-type="kingdom">Fungi</named-content>
              </kwd><kwd>
                <named-content content-type="order">Distoseptisporales</named-content>
              </kwd><kwd>
                <named-content content-type="family">Distoseptisporaceae</named-content>
              </kwd></kwd-group><mixed-citation publication-type="journal"><person-group><name><surname>He</surname><given-names>Yongze</given-names></name><name><surname>Wang</surname><given-names>Xingsheng</given-names></name><name><surname>Yan</surname><given-names>Xigang</given-names></name><name><surname>Liu</surname><given-names>Wenwen</given-names></name><name><surname>Jiang</surname><given-names>Yang</given-names></name><name><surname>Ai</surname><given-names>Congcong</given-names></name><name><surname>Sheng</surname><given-names>Jinyan</given-names></name><name><surname>Zhang</surname><given-names>Xiuguo</given-names></name><name><surname>Wang</surname><given-names>Shi</given-names></name></person-group><article-title>A morphological and phylogenetic analysis of dematiaceous hyphomycete strains of <italic><tp:taxon-name><tp:taxon-name-part taxon-name-part-type="genus" reg="Distoseptispora">Distoseptispora</tp:taxon-name-part></tp:taxon-name></italic> (<italic><tp:taxon-name><tp:taxon-name-part taxon-name-part-type="family" reg="Distoseptisporaceae">Distoseptisporaceae</tp:taxon-name-part></tp:taxon-name></italic>, <italic><tp:taxon-name><tp:taxon-name-part taxon-name-part-type="order" reg="Distoseptisporales">Distoseptisporales</tp:taxon-name-part></tp:taxon-name></italic>) and <italic><tp:taxon-name><tp:taxon-name-part taxon-name-part-type="genus" reg="Kirschsteiniothelia">Kirschsteiniothelia</tp:taxon-name-part></tp:taxon-name></italic> (<italic><tp:taxon-name><tp:taxon-name-part taxon-name-part-type="family" reg="Kirschsteiniotheliaceae">Kirschsteiniotheliaceae</tp:taxon-name-part></tp:taxon-name></italic>, <italic><tp:taxon-name><tp:taxon-name-part taxon-name-part-type="order" reg="Pleosporales">Pleosporales</tp:taxon-name-part></tp:taxon-name></italic>) in southern China</article-title><source>MycoKeys</source><day>27</day><month>05</month><year>2026</year><volume>133</volume><fpage>41</fpage><lpage>66</lpage><pub-id pub-id-type="doi">10.3897/mycokeys.133.194698</pub-id></mixed-citation></tp:treatment-meta><tp:nomenclature><tp:taxon-name><object-id xmlns:xlink="http://www.w3.org/1999/xlink" content-type="arpha" xlink:type="simple">734A28CC-6F8A-5687-B93C-CD0476A2BBD8</object-id>
                    		<tp:taxon-name-part taxon-name-part-type="genus" reg="Distoseptispora">Distoseptispora</tp:taxon-name-part> <tp:taxon-name-part taxon-name-part-type="species" reg="linchunlingensis">linchunlingensis</tp:taxon-name-part>
                    	
                    		<object-id xmlns:xlink="http://www.w3.org/1999/xlink" xlink:type="simple">Fungal Names: FN 573598</object-id>
                    	</tp:taxon-name><tp:taxon-authority>X.S. Wang, Y.Z. He, W.W. Liu, S. Wang</tp:taxon-authority><tp:taxon-status xmlns:xlink="http://www.w3.org/1999/xlink" xlink:type="simple">sp. nov.</tp:taxon-status><xref ref-type="fig" rid="F2">Fig. 3</xref></tp:nomenclature><tp:treatment-sec sec-type="Holotype"><title>Holotype.</title><p>China • Hainan Province, Sanya City, Jiyang District, Linchunling Forest Park, <named-content xmlns:xlink="http://www.w3.org/1999/xlink" content-type="dwc:verbatimCoordinates" xlink:type="simple">18°15'46.02"N, 109°31'6.74"E</named-content>, from decaying wood, 20 March 2025, W.W. Liu, holotype <named-content xmlns:xlink="http://www.w3.org/1999/xlink" content-type="dwc:institutional_code" xlink:title="Chinese Academy of Sciences" xlink:href="https://scientific-collections.gbif.org/institution/b6c58077-5a27-4747-b7fa-751101d75925" xlink:type="simple">HMAS</named-content> 354383, ex-type culture SAUCC1738201 (identical strain, alternative accession number SAUCC1738202).</p><fig id="F2" position="float" orientation="portrait"><object-id xmlns:xlink="http://www.w3.org/1999/xlink" content-type="doi" xlink:type="simple">10.3897/mycokeys.133.194698.figure3</object-id><object-id xmlns:xlink="http://www.w3.org/1999/xlink" content-type="arpha" xlink:type="simple">2A764BBC-F70D-59CB-A775-9FEBF0404AA7</object-id><label>Figure 3.</label><caption><p><italic><tp:taxon-name><tp:taxon-name-part taxon-name-part-type="genus" reg="Distoseptispora">Distoseptispora</tp:taxon-name-part> <tp:taxon-name-part taxon-name-part-type="species" reg="linchunlingensis">linchunlingensis</tp:taxon-name-part></tp:taxon-name></italic> (holotype: <named-content xmlns:xlink="http://www.w3.org/1999/xlink" content-type="dwc:institutional_code" xlink:title="Chinese Academy of Sciences" xlink:href="https://scientific-collections.gbif.org/institution/b6c58077-5a27-4747-b7fa-751101d75925" xlink:type="simple">HMAS</named-content> 354383). <bold>a, b</bold>. Colony front and back after 21 days of culture on <abbrev xmlns:xlink="http://www.w3.org/1999/xlink" xlink:title="potato dextrose agar" xlink:type="simple">PDA</abbrev>; <bold>c</bold>. Conidiophores, conidiogenous cells, and conidia; <bold>d</bold>. Conidiophores; <bold>e, f</bold>. Conidia. Scale bars: 10 μm (<bold>c–f</bold>).</p></caption><graphic xmlns:xlink="http://www.w3.org/1999/xlink" xlink:href="mycokeys-133-041-g003.jpg" id="oo_1659387.jpg" position="float" orientation="portrait" xlink:type="simple"><uri content-type="original_file" xlink:type="simple">https://binary.pensoft.net/fig/1659387</uri></graphic></fig></tp:treatment-sec><tp:treatment-sec sec-type="Etymology"><title>Etymology.</title><p>The specific epithet “<italic>linchunlingensis”</italic> indicates the location where the strains were collected, Linchunling Forest Park.</p></tp:treatment-sec><tp:treatment-sec sec-type="Description"><title>Description.</title><p>Saprobic on decaying wood. Sexual morph: undetermined. Asexual morph: <tp:taxon-name><tp:taxon-name-part taxon-name-part-type="order" reg="Hyphomycetes">Hyphomycetes</tp:taxon-name-part></tp:taxon-name>. Mycelium pale brown with black margin, septate, branched, smooth, partly immersed in the substrate and partly aerial, with aerial mycelium gradually reduced in age; conidiophores cylindrical or elongated, filiform, myceliiform, branched, pale brown, 7.2–23.0 × 2.9–6.4 μm (x̄ = 14.1 × 4.0 μm, <italic>n</italic> = 10); conidiogenous cells terminal, inflated, cylindrical, smooth, pale brown, 31.1–42.8 × 8.4–9.3 μm (x̄ = 37.0 × 10.2 μm, <italic>n</italic> = 20); mature conidia solitary, apical, varying from cylindrical to slightly curved or obclavate, brown to pale brown, distoseptate, with smooth or finely verruculose walls; basal cell inflated and truncate, apical cell tapering and usually paler, 67.7–120.6 × 4.1–8.6 μm (x̄ = 93.8 × 6.1 μm, <italic>n</italic> = 20).</p></tp:treatment-sec><tp:treatment-sec sec-type="Culture characteristics"><title>Culture characteristics.</title><p>Colonies on <abbrev xmlns:xlink="http://www.w3.org/1999/xlink" xlink:title="potato dextrose agar" xlink:type="simple">PDA</abbrev> attaining 67.8–69.2 mm diam. after 21 days of incubation at 25 °C in darkness, with a growth rate of 4.8–4.9 mm per day; colonies circular to subcircular, with deep black, irregularly dentate to fimbriate margins that contrast distinctly with the central area. Central surface pale brown to grayish brown, velvety, producing pale gray exudates; margins deep black to carbonaceous black, compact, velvety to short-velvety; reverse dark brown to black.</p></tp:treatment-sec><tp:treatment-sec sec-type="Notes"><title>Notes.</title><p>Phylogenetic analyses showed that <italic><tp:taxon-name><tp:taxon-name-part taxon-name-part-type="genus" reg="Distoseptispora">Distoseptispora</tp:taxon-name-part> <tp:taxon-name-part taxon-name-part-type="species" reg="linchunlingensis">linchunlingensis</tp:taxon-name-part></tp:taxon-name></italic> is closely related to <italic><tp:taxon-name><tp:taxon-name-part taxon-name-part-type="genus" reg="Distoseptispora">D.</tp:taxon-name-part> <tp:taxon-name-part taxon-name-part-type="species" reg="dinghuensis">dinghuensis</tp:taxon-name-part></tp:taxon-name></italic>. The nucleotide differences between <italic><tp:taxon-name><tp:taxon-name-part taxon-name-part-type="genus" reg="Distoseptispora">D.</tp:taxon-name-part> <tp:taxon-name-part taxon-name-part-type="species" reg="linchunlingensis">linchunlingensis</tp:taxon-name-part></tp:taxon-name></italic> and <italic><tp:taxon-name><tp:taxon-name-part taxon-name-part-type="genus" reg="Distoseptispora">D.</tp:taxon-name-part> <tp:taxon-name-part taxon-name-part-type="species" reg="dinghuensis">dinghuensis</tp:taxon-name-part></tp:taxon-name></italic> are 22/575, 2/909, 7/953 and 0/911 in the ITS, LSU, <italic>RPB2</italic> and <italic>TEF1</italic> regions, respectively. Morphologically, <italic><tp:taxon-name><tp:taxon-name-part taxon-name-part-type="genus" reg="Distoseptispora">D.</tp:taxon-name-part> <tp:taxon-name-part taxon-name-part-type="species" reg="linchunlingensis">linchunlingensis</tp:taxon-name-part></tp:taxon-name></italic> has shorter conidiophores (7.2–23.0 × 2.9–6.4 μm, x̄ = 14.1 × 4.0 μm, <italic>n</italic> = 10) and conidia (67.7–120.6 × 4.1–8.6 μm, x̄ = 93.8 × 6.1 μm, <italic>n</italic> = 20) than <italic><tp:taxon-name><tp:taxon-name-part taxon-name-part-type="genus" reg="Distoseptispora">D.</tp:taxon-name-part> <tp:taxon-name-part taxon-name-part-type="species" reg="dinghuensis">dinghuensis</tp:taxon-name-part></tp:taxon-name></italic> (conidiophores 22–48 × 3–6 μm, x̄ = 30.9 × 4.8 μm, <italic>n</italic> = 10; conidia 74–255 × 10–21 μm, x̄ = 150 × 13.8 μm, <italic>n</italic> = 30) (<xref ref-type="bibr" rid="B7">Dong et al. 2025</xref>). Therefore, based on phylogenetic and morphological evidence, <italic><tp:taxon-name><tp:taxon-name-part taxon-name-part-type="genus" reg="Distoseptispora">D.</tp:taxon-name-part> <tp:taxon-name-part taxon-name-part-type="species" reg="linchunlingensis">linchunlingensis</tp:taxon-name-part></tp:taxon-name></italic> is introduced as a new species in the genus <italic><tp:taxon-name><tp:taxon-name-part taxon-name-part-type="genus" reg="Distoseptispora">Distoseptispora</tp:taxon-name-part></tp:taxon-name></italic>.</p></tp:treatment-sec><ref-list><ref id="B7"><mixed-citation xmlns:xlink="http://www.w3.org/1999/xlink" xlink:type="simple">Dong W, Hyde KD, Jeewon R, Karunarathna SC, Zhang H, Rossi W, Leonardi M, Kezo K, Kaliyaperumal M, Shu Y-X, Yang C-L, Wang F-H, Liu F, Ma J, Zhang J-Y, Lu Y-Z, Abdel-Wahab MA, Leão AF, Custódio FA, Condé TO, Pereira OL, Liao C-F, Zhao H-J, Xu R-J, Zhao Q, Du T-Y, Tibpromma S, Monkai J, Lumyong S, He S-C, Bundhun D, Yang Y, Xiao Y, Tennakoon DS, Han L-S, Dai D-Q, Li H, Yang Y, Manawasinghe IS, De Silva NI, Calabon MS, Ren G-C, Wei D-P, Wen T-C, Tang X, Armand A, Jayawardena RS, Singh R, Rajwar S, Kumar S, Yang Y-Y, Tarafder E, Acharya K, Shen H-W, Luo Z-L, Liu J-W, Yu F-Q, Li Y-X, Chen Y, Maharachchikumbura SSN, Mahadevakumar S, Sarma PVSRN, Danteswari C, Podile AR, Chandranayaka S, Abdollahzadeh J, Amirashayeri P, Piri Kakihai S, Bashiri S, Karpowicz F, Glejdura S, Kunca V, Ronikier A, Ronikier M, Rutkowski R, Mleczko P, Suwannarach N, Kumla J, Senwanna C, Gafforov Y, Sanna M, Mua A, Porcu G, Casula M, Rinaldi AC, Mohammadi Hamidi L, Ahmadpour A, Ghosta Y, Oset M, Kukwa M, Guzow-Krzemińska B, Usman M, Khalid AN, Ossowska EA, Kosecka M, Miller SL, Henkel TW, Aime MC, Kaygusuz O, Bandini D, Piepenbring M, Kabdraisova A, Svantesson S, Ferreira RJ, Martín MP, Baseia IG, Kiss L, Tan YP, Vaghefi N, Shivas RG, Chen L-J, Cheng S-Q, Liang Y-S, Chen L-H, Chellapan N, Arumugam E, Vasan V, Subramani P, Murugadoss R, Afshari N, Gomdola D, Sun Y-R, Abeywickrama PD, Gao Y, De Farias ARG, Gui H, Suduri L, Javan-Nikkhah M, Hashemlou E, Tian X-G, Velez P, Hernandez-Monroy A, Gasca-Pineda J, Dissanayake AJ, Chaiwan N, Wu N, Senanayake IC, Doilom M (2025) Fungal diversity notes 2017–2122: taxonomic and phylogenetic contributions to freshwater fungi and other fungal taxa. Fungal Diversity 134: 185–459. <ext-link xlink:href="10.1007/s13225-025-00560-3" ext-link-type="doi" xlink:type="simple">https://doi.org/10.1007/s13225-025-00560-3</ext-link></mixed-citation></ref></ref-list></tp:taxon-treatment>
