# Supplementary material for: A morphological and phylogenetic analysis of dematiaceous hyphomycete strains of Distoseptispora (Distoseptisporaceae, Distoseptisporales) and Kirschsteiniothelia (Kirschsteiniotheliaceae, Pleosporales) in southern China
Source: MycoKeys. 2026 May 27;133:41–66. doi: 10.3897/mycokeys.133.194698 (PMC13234562; doi:10.3897/mycokeys.133.194698)
Supplement: XML Treatment for Distoseptispora xinganensis [file mycokeys.133.194698-treatment2.xml]

<!DOCTYPE tp:taxon-treatment
  PUBLIC "-//TaxonX//DTD Taxonomic Treatment Publishing DTD v0 20100105//EN" "tax-treatment-NSO.dtd">
<tp:taxon-treatment xmlns:tp="http://www.plazi.org/taxpub"><tp:treatment-meta><kwd-group><label>Taxon classification</label><kwd>
                <named-content content-type="kingdom">Fungi</named-content>
              </kwd><kwd>
                <named-content content-type="order">Distoseptisporales</named-content>
              </kwd><kwd>
                <named-content content-type="family">Distoseptisporaceae</named-content>
              </kwd></kwd-group><mixed-citation publication-type="journal"><person-group><name><surname>He</surname><given-names>Yongze</given-names></name><name><surname>Wang</surname><given-names>Xingsheng</given-names></name><name><surname>Yan</surname><given-names>Xigang</given-names></name><name><surname>Liu</surname><given-names>Wenwen</given-names></name><name><surname>Jiang</surname><given-names>Yang</given-names></name><name><surname>Ai</surname><given-names>Congcong</given-names></name><name><surname>Sheng</surname><given-names>Jinyan</given-names></name><name><surname>Zhang</surname><given-names>Xiuguo</given-names></name><name><surname>Wang</surname><given-names>Shi</given-names></name></person-group><article-title>A morphological and phylogenetic analysis of dematiaceous hyphomycete strains of <italic><tp:taxon-name><tp:taxon-name-part taxon-name-part-type="genus" reg="Distoseptispora">Distoseptispora</tp:taxon-name-part></tp:taxon-name></italic> (<italic><tp:taxon-name><tp:taxon-name-part taxon-name-part-type="family" reg="Distoseptisporaceae">Distoseptisporaceae</tp:taxon-name-part></tp:taxon-name></italic>, <italic><tp:taxon-name><tp:taxon-name-part taxon-name-part-type="order" reg="Distoseptisporales">Distoseptisporales</tp:taxon-name-part></tp:taxon-name></italic>) and <italic><tp:taxon-name><tp:taxon-name-part taxon-name-part-type="genus" reg="Kirschsteiniothelia">Kirschsteiniothelia</tp:taxon-name-part></tp:taxon-name></italic> (<italic><tp:taxon-name><tp:taxon-name-part taxon-name-part-type="family" reg="Kirschsteiniotheliaceae">Kirschsteiniotheliaceae</tp:taxon-name-part></tp:taxon-name></italic>, <italic><tp:taxon-name><tp:taxon-name-part taxon-name-part-type="order" reg="Pleosporales">Pleosporales</tp:taxon-name-part></tp:taxon-name></italic>) in southern China</article-title><source>MycoKeys</source><day>27</day><month>05</month><year>2026</year><volume>133</volume><fpage>41</fpage><lpage>66</lpage><pub-id pub-id-type="doi">10.3897/mycokeys.133.194698</pub-id></mixed-citation></tp:treatment-meta><tp:nomenclature><tp:taxon-name><object-id xmlns:xlink="http://www.w3.org/1999/xlink" content-type="arpha" xlink:type="simple">2E362CD4-B8BE-5C8E-84B5-C1708B6B6970</object-id>
                    		<tp:taxon-name-part taxon-name-part-type="genus" reg="Distoseptispora">Distoseptispora</tp:taxon-name-part> <tp:taxon-name-part taxon-name-part-type="species" reg="xinganensis">xinganensis</tp:taxon-name-part>
                    	
                    		<object-id xmlns:xlink="http://www.w3.org/1999/xlink" xlink:type="simple">Fungal Names: FN 573599</object-id>
                    	</tp:taxon-name><tp:taxon-authority>X.S. Wang, Y.Z. He, W.W. Liu, S. Wang</tp:taxon-authority><tp:taxon-status xmlns:xlink="http://www.w3.org/1999/xlink" xlink:type="simple">sp. nov.</tp:taxon-status><xref ref-type="fig" rid="F3">Fig. 4</xref></tp:nomenclature><tp:treatment-sec sec-type="Holotype"><title>Holotype.</title><p>China • Guangxi Province, Guilin City, Xing’an County, Huajiang Yao Ethnic Township, <named-content xmlns:xlink="http://www.w3.org/1999/xlink" content-type="dwc:verbatimCoordinates" xlink:type="simple">25°06'36"N, 109°13'48"E</named-content>, from decaying wood, 20 May 2025, W.W. Liu, holotype <named-content xmlns:xlink="http://www.w3.org/1999/xlink" content-type="dwc:institutional_code" xlink:title="Chinese Academy of Sciences" xlink:href="https://scientific-collections.gbif.org/institution/b6c58077-5a27-4747-b7fa-751101d75925" xlink:type="simple">HMAS</named-content> 354412, ex-type culture SAUCC1835501 (identical strain, alternative accession number SAUCC1835502).</p><fig id="F3" position="float" orientation="portrait"><object-id xmlns:xlink="http://www.w3.org/1999/xlink" content-type="doi" xlink:type="simple">10.3897/mycokeys.133.194698.figure4</object-id><object-id xmlns:xlink="http://www.w3.org/1999/xlink" content-type="arpha" xlink:type="simple">DD34C12F-D8D2-5745-9349-64DA62A47E13</object-id><label>Figure 4.</label><caption><p><italic><tp:taxon-name><tp:taxon-name-part taxon-name-part-type="genus" reg="Distoseptispora">Distoseptispora</tp:taxon-name-part> <tp:taxon-name-part taxon-name-part-type="species" reg="xinganensis">xinganensis</tp:taxon-name-part></tp:taxon-name></italic> (holotype: <named-content xmlns:xlink="http://www.w3.org/1999/xlink" content-type="dwc:institutional_code" xlink:title="Chinese Academy of Sciences" xlink:href="https://scientific-collections.gbif.org/institution/b6c58077-5a27-4747-b7fa-751101d75925" xlink:type="simple">HMAS</named-content> 354412). <bold>a, b</bold>. Colony front and back after 21 days of culture on <abbrev xmlns:xlink="http://www.w3.org/1999/xlink" xlink:title="potato dextrose agar" xlink:type="simple">PDA</abbrev>; <bold>c–e</bold>. Conidiophores, conidiogenous cells, and conidia; <bold>f–h</bold>. Conidia. Scale bars: 10 μm (<bold>c–h</bold>).</p></caption><graphic xmlns:xlink="http://www.w3.org/1999/xlink" xlink:href="mycokeys-133-041-g004.jpg" id="oo_1659388.jpg" position="float" orientation="portrait" xlink:type="simple"><uri content-type="original_file" xlink:type="simple">https://binary.pensoft.net/fig/1659388</uri></graphic></fig></tp:treatment-sec><tp:treatment-sec sec-type="Etymology"><title>Etymology.</title><p>The specific epithet “xinganensis” indicates the location where the strains were collected, Xing’an County.</p></tp:treatment-sec><tp:treatment-sec sec-type="Description"><title>Description.</title><p>Saprobic on decaying branches. Sexual morph: undetermined. Asexual morph: <tp:taxon-name><tp:taxon-name-part taxon-name-part-type="order" reg="Hyphomycetes">Hyphomycetes</tp:taxon-name-part></tp:taxon-name>. Mycelium partly immersed in the substrate, internal hyphae pale brown, mostly dark olivaceous green externally; conidiophores macronematous, mononematous, solitary or in small fascicles, straight or slightly flexuous, unbranched, multi-septate, smooth-walled, olivaceous to brown, paler towards the apex, robust at the base, 16.0–19.4 × 4.4–10.3 μm (x̄ = 18.1 × 6.4 μm, <italic>n</italic> = 10). Conidiogenous cells terminal, monoblastic to polyblastic, cylindrical, hyaline to pale brown, smooth. Conidia terminal, solitary, cylindrical to obclavate, straight or slightly curved, apex rounded and hyaline, multi-septate, olivaceous to brown, with blue, yellow, and green tones, smooth-walled, length and septum number increasing with maturity, basal cell often slightly darker and thicker-walled than subsequent cells, 40.4–188.5 × 6.5–12.6 μm (x̄ = 118.4 × 9.4 μm, <italic>n</italic> = 20).</p></tp:treatment-sec><tp:treatment-sec sec-type="Culture characteristics"><title>Culture characteristics.</title><p>Colonies on <abbrev xmlns:xlink="http://www.w3.org/1999/xlink" xlink:title="potato dextrose agar" xlink:type="simple">PDA</abbrev> reaching 50.2–57.6 mm diam. after 21 days at 25 °C in darkness, with a growth rate of 2.3–2.7 mm per day; colonies circular from above, central region pale grayish brown to grayish brown, dense and velvety, margin distinctly darker, deep black to ink black, floccose to villose, margin irregular, spreading radially or flabellately; reverse uniformly deep black to ink black; aerial mycelium moderately developed, rather low and dense in the central part, becoming gradually fluffy and higher toward the margin.</p></tp:treatment-sec><tp:treatment-sec sec-type="Notes"><title>Notes.</title><p>Phylogenetic analyses based on ITS, LSU, <italic>RPB2</italic>, and <italic>TEF1</italic> sequences revealed that <italic><tp:taxon-name><tp:taxon-name-part taxon-name-part-type="genus" reg="Distoseptispora">Distoseptispora</tp:taxon-name-part> <tp:taxon-name-part taxon-name-part-type="species" reg="xinganensis">xinganensis</tp:taxon-name-part></tp:taxon-name></italic> and <italic><tp:taxon-name><tp:taxon-name-part taxon-name-part-type="genus" reg="Distoseptispora">D.</tp:taxon-name-part> <tp:taxon-name-part taxon-name-part-type="species" reg="daanyuanensis">daanyuanensis</tp:taxon-name-part></tp:taxon-name></italic>, <italic><tp:taxon-name><tp:taxon-name-part taxon-name-part-type="genus" reg="Distoseptispora">D.</tp:taxon-name-part> <tp:taxon-name-part taxon-name-part-type="species" reg="heptapleuricola">heptapleuricola</tp:taxon-name-part></tp:taxon-name></italic>, <italic><tp:taxon-name><tp:taxon-name-part taxon-name-part-type="genus" reg="Distoseptispora">D.</tp:taxon-name-part> <tp:taxon-name-part taxon-name-part-type="species" reg="nanpingensis">nanpingensis</tp:taxon-name-part></tp:taxon-name></italic>, and <italic><tp:taxon-name><tp:taxon-name-part taxon-name-part-type="genus" reg="Distoseptispora">D.</tp:taxon-name-part> <tp:taxon-name-part taxon-name-part-type="species" reg="zhejiangensis">zhejiangensis</tp:taxon-name-part></tp:taxon-name></italic> are located in the same clade with high support values in the phylogenetic tree and are closely related to each other. The nucleotide differences between <italic><tp:taxon-name><tp:taxon-name-part taxon-name-part-type="genus" reg="Distoseptispora">D.</tp:taxon-name-part> <tp:taxon-name-part taxon-name-part-type="species" reg="xinganensis">xinganensis</tp:taxon-name-part></tp:taxon-name></italic> and <italic><tp:taxon-name><tp:taxon-name-part taxon-name-part-type="genus" reg="Distoseptispora">D.</tp:taxon-name-part> <tp:taxon-name-part taxon-name-part-type="species" reg="daanyuanensis">daanyuanensis</tp:taxon-name-part></tp:taxon-name></italic> are 11/572 in ITS, 15/845 in LSU and 14/892 in <italic>TEF1</italic>; the nucleotide differences between <italic><tp:taxon-name><tp:taxon-name-part taxon-name-part-type="genus" reg="Distoseptispora">D.</tp:taxon-name-part> <tp:taxon-name-part taxon-name-part-type="species" reg="xinganensis">xinganensis</tp:taxon-name-part></tp:taxon-name></italic> and <italic><tp:taxon-name><tp:taxon-name-part taxon-name-part-type="genus" reg="Distoseptispora">D.</tp:taxon-name-part> <tp:taxon-name-part taxon-name-part-type="species" reg="heptapleuricola">heptapleuricola</tp:taxon-name-part></tp:taxon-name></italic> are 11/537 in ITS, 0/823 in LSU, 6/917 in <italic>RPB2</italic> and 21/924 in <italic>TEF1</italic>; the nucleotide differences between <italic><tp:taxon-name><tp:taxon-name-part taxon-name-part-type="genus" reg="Distoseptispora">D.</tp:taxon-name-part> <tp:taxon-name-part taxon-name-part-type="species" reg="xinganensis">xinganensis</tp:taxon-name-part></tp:taxon-name></italic> and <italic><tp:taxon-name><tp:taxon-name-part taxon-name-part-type="genus" reg="Distoseptispora">D.</tp:taxon-name-part> <tp:taxon-name-part taxon-name-part-type="species" reg="nanpingensis">nanpingensis</tp:taxon-name-part></tp:taxon-name></italic> are 8/575 in ITS, 18/597 in LSU and 16/1059 in <italic>RPB2</italic>; and the nucleotide differences between <italic><tp:taxon-name><tp:taxon-name-part taxon-name-part-type="genus" reg="Distoseptispora">D.</tp:taxon-name-part> <tp:taxon-name-part taxon-name-part-type="species" reg="xinganensis">xinganensis</tp:taxon-name-part></tp:taxon-name></italic> and <italic><tp:taxon-name><tp:taxon-name-part taxon-name-part-type="genus" reg="Distoseptispora">D.</tp:taxon-name-part> <tp:taxon-name-part taxon-name-part-type="species" reg="zhejiangensis">zhejiangensis</tp:taxon-name-part></tp:taxon-name></italic> are 12/577 in ITS, 24/604 in LSU and 20/983 in <italic>TEF1</italic>, respectively. From a morphological perspective, <italic><tp:taxon-name><tp:taxon-name-part taxon-name-part-type="genus" reg="Distoseptispora">Distoseptispora</tp:taxon-name-part> <tp:taxon-name-part taxon-name-part-type="species" reg="xinganensis">xinganensis</tp:taxon-name-part></tp:taxon-name></italic> differs from <italic><tp:taxon-name><tp:taxon-name-part taxon-name-part-type="genus" reg="Distoseptispora">D.</tp:taxon-name-part> <tp:taxon-name-part taxon-name-part-type="species" reg="daanyuanensis">daanyuanensis</tp:taxon-name-part></tp:taxon-name></italic>, <italic><tp:taxon-name><tp:taxon-name-part taxon-name-part-type="genus" reg="Distoseptispora">D.</tp:taxon-name-part> <tp:taxon-name-part taxon-name-part-type="species" reg="heptapleuricola">heptapleuricola</tp:taxon-name-part></tp:taxon-name></italic>, <italic><tp:taxon-name><tp:taxon-name-part taxon-name-part-type="genus" reg="Distoseptispora">D.</tp:taxon-name-part> <tp:taxon-name-part taxon-name-part-type="species" reg="nanpingensis">nanpingensis</tp:taxon-name-part></tp:taxon-name></italic>, and <italic><tp:taxon-name><tp:taxon-name-part taxon-name-part-type="genus" reg="Distoseptispora">D.</tp:taxon-name-part> <tp:taxon-name-part taxon-name-part-type="species" reg="zhejiangensis">zhejiangensis</tp:taxon-name-part></tp:taxon-name></italic> in conidiophores, conidiogenous cells, and conidia. The conidiophores of <italic><tp:taxon-name><tp:taxon-name-part taxon-name-part-type="genus" reg="Distoseptispora">D.</tp:taxon-name-part> <tp:taxon-name-part taxon-name-part-type="species" reg="xinganensis">xinganensis</tp:taxon-name-part></tp:taxon-name></italic> are 16.0–19.4 × 4.4–10.3 μm (x̄ = 18.1 × 6.4 μm, <italic>n</italic> = 10), which are shorter than those of <italic><tp:taxon-name><tp:taxon-name-part taxon-name-part-type="genus" reg="Distoseptispora">D.</tp:taxon-name-part> <tp:taxon-name-part taxon-name-part-type="species" reg="daanyuanensis">daanyuanensis</tp:taxon-name-part></tp:taxon-name></italic> (25.5–46.7 × 1.3–2.4 μm, x̄ = 38.4 × 1.8 μm, <italic>n</italic> = 20), <italic><tp:taxon-name><tp:taxon-name-part taxon-name-part-type="genus" reg="Distoseptispora">D.</tp:taxon-name-part> <tp:taxon-name-part taxon-name-part-type="species" reg="heptapleuricola">heptapleuricola</tp:taxon-name-part></tp:taxon-name></italic> (7–29 × 6–11 μm, x̄ = 17 × 7.5 μm, <italic>n</italic> = 20), <italic><tp:taxon-name><tp:taxon-name-part taxon-name-part-type="genus" reg="Distoseptispora">D.</tp:taxon-name-part> <tp:taxon-name-part taxon-name-part-type="species" reg="nanpingensis">nanpingensis</tp:taxon-name-part></tp:taxon-name></italic> (8.5–28 × 5–7 μm, x̄ = 18.1 × 6.1 μm, <italic>n</italic> = 10), and <italic><tp:taxon-name><tp:taxon-name-part taxon-name-part-type="genus" reg="Distoseptispora">D.</tp:taxon-name-part> <tp:taxon-name-part taxon-name-part-type="species" reg="zhejiangensis">zhejiangensis</tp:taxon-name-part></tp:taxon-name></italic> (16–56 × 13.5–20 μm, x̄ = 38 × 9.7 μm, <italic>n</italic> = 15). Additionally, the conidia of <italic><tp:taxon-name><tp:taxon-name-part taxon-name-part-type="genus" reg="Distoseptispora">D.</tp:taxon-name-part> <tp:taxon-name-part taxon-name-part-type="species" reg="xinganensis">xinganensis</tp:taxon-name-part></tp:taxon-name></italic> measure 40.4–188.5 × 6.5–12.6 μm (x̄ = 118.4 × 9.4 μm, <italic>n</italic> = 20), which are also smaller than those of <italic><tp:taxon-name><tp:taxon-name-part taxon-name-part-type="genus" reg="Distoseptispora">D.</tp:taxon-name-part> <tp:taxon-name-part taxon-name-part-type="species" reg="daanyuanensis">daanyuanensis</tp:taxon-name-part></tp:taxon-name></italic> (23.1–696.2 × 9.3–17.9 μm, x̄ = 302.4 × 11.3 μm, <italic>n</italic> = 25), <italic><tp:taxon-name><tp:taxon-name-part taxon-name-part-type="genus" reg="Distoseptispora">D.</tp:taxon-name-part> <tp:taxon-name-part taxon-name-part-type="species" reg="heptapleuricola">heptapleuricola</tp:taxon-name-part></tp:taxon-name></italic> ((67–)115–500(–590) × 10–19 μm, x̄ = 250 × 13 μm, <italic>n</italic> = 30) (<xref ref-type="bibr" rid="B44">Zhang et al. 2022</xref>), <italic><tp:taxon-name><tp:taxon-name-part taxon-name-part-type="genus" reg="Distoseptispora">D.</tp:taxon-name-part> <tp:taxon-name-part taxon-name-part-type="species" reg="nanpingensis">nanpingensis</tp:taxon-name-part></tp:taxon-name></italic> (169–282 × 12–17.5 μm, x̄ = 227.1 × 14.8 μm, <italic>n</italic> = 20) and <italic><tp:taxon-name><tp:taxon-name-part taxon-name-part-type="genus" reg="Distoseptispora">D.</tp:taxon-name-part> <tp:taxon-name-part taxon-name-part-type="species" reg="zhejiangensis">zhejiangensis</tp:taxon-name-part></tp:taxon-name></italic> (128.1–261.7 × 18.7–26.7 μm, x̄ = 161.1 × 23.5 μm, <italic>n</italic> = 30). Combined with phylogenetic and morphological evidence, <italic><tp:taxon-name><tp:taxon-name-part taxon-name-part-type="genus" reg="Distoseptispora">D.</tp:taxon-name-part> <tp:taxon-name-part taxon-name-part-type="species" reg="xinganensis">xinganensis</tp:taxon-name-part></tp:taxon-name></italic> is consequently confirmed as a new species of the genus <italic><tp:taxon-name><tp:taxon-name-part taxon-name-part-type="genus" reg="Distoseptispora">Distoseptispora</tp:taxon-name-part></tp:taxon-name></italic>.</p></tp:treatment-sec><ref-list><ref id="B44"><mixed-citation xmlns:xlink="http://www.w3.org/1999/xlink" xlink:type="simple">Zhang H, Zhu R, Qing Y, Yang H, Li C, Wang G, Zhang D, Ning P (2022) Polyphasic Identification of <italic><tp:taxon-name><tp:taxon-name-part taxon-name-part-type="genus">Distoseptispora</tp:taxon-name-part></tp:taxon-name></italic> with Six New Species from Fresh Water. Journal of Fungi 8: 1063. <ext-link xlink:href="10.3390/jof8101063" ext-link-type="doi" xlink:type="simple">https://doi.org/10.3390/jof8101063</ext-link></mixed-citation></ref></ref-list></tp:taxon-treatment>
