# Supplementary material for: A morphological and phylogenetic analysis of dematiaceous hyphomycete strains of Distoseptispora (Distoseptisporaceae, Distoseptisporales) and Kirschsteiniothelia (Kirschsteiniotheliaceae, Pleosporales) in southern China
Source: MycoKeys. 2026 May 27;133:41–66. doi: 10.3897/mycokeys.133.194698 (PMC13234562; doi:10.3897/mycokeys.133.194698)
Supplement: XML Treatment for Kirschsteiniothelia guiyangensis [file mycokeys.133.194698-treatment3.xml]

<!DOCTYPE tp:taxon-treatment
  PUBLIC "-//TaxonX//DTD Taxonomic Treatment Publishing DTD v0 20100105//EN" "tax-treatment-NSO.dtd">
<tp:taxon-treatment xmlns:tp="http://www.plazi.org/taxpub"><tp:treatment-meta><kwd-group><label>Taxon classification</label><kwd>
                <named-content content-type="kingdom">Fungi</named-content>
              </kwd><kwd>
                <named-content content-type="order">Kirschsteiniotheliales</named-content>
              </kwd><kwd>
                <named-content content-type="family">Corylaceae</named-content>
              </kwd></kwd-group><mixed-citation publication-type="journal"><person-group><name><surname>He</surname><given-names>Yongze</given-names></name><name><surname>Wang</surname><given-names>Xingsheng</given-names></name><name><surname>Yan</surname><given-names>Xigang</given-names></name><name><surname>Liu</surname><given-names>Wenwen</given-names></name><name><surname>Jiang</surname><given-names>Yang</given-names></name><name><surname>Ai</surname><given-names>Congcong</given-names></name><name><surname>Sheng</surname><given-names>Jinyan</given-names></name><name><surname>Zhang</surname><given-names>Xiuguo</given-names></name><name><surname>Wang</surname><given-names>Shi</given-names></name></person-group><article-title>A morphological and phylogenetic analysis of dematiaceous hyphomycete strains of <italic><tp:taxon-name><tp:taxon-name-part taxon-name-part-type="genus" reg="Distoseptispora">Distoseptispora</tp:taxon-name-part></tp:taxon-name></italic> (<italic><tp:taxon-name><tp:taxon-name-part taxon-name-part-type="family" reg="Distoseptisporaceae">Distoseptisporaceae</tp:taxon-name-part></tp:taxon-name></italic>, <italic><tp:taxon-name><tp:taxon-name-part taxon-name-part-type="order" reg="Distoseptisporales">Distoseptisporales</tp:taxon-name-part></tp:taxon-name></italic>) and <italic><tp:taxon-name><tp:taxon-name-part taxon-name-part-type="genus" reg="Kirschsteiniothelia">Kirschsteiniothelia</tp:taxon-name-part></tp:taxon-name></italic> (<italic><tp:taxon-name><tp:taxon-name-part taxon-name-part-type="family" reg="Kirschsteiniotheliaceae">Kirschsteiniotheliaceae</tp:taxon-name-part></tp:taxon-name></italic>, <italic><tp:taxon-name><tp:taxon-name-part taxon-name-part-type="order" reg="Pleosporales">Pleosporales</tp:taxon-name-part></tp:taxon-name></italic>) in southern China</article-title><source>MycoKeys</source><day>27</day><month>05</month><year>2026</year><volume>133</volume><fpage>41</fpage><lpage>66</lpage><pub-id pub-id-type="doi">10.3897/mycokeys.133.194698</pub-id></mixed-citation></tp:treatment-meta><tp:nomenclature><tp:taxon-name><object-id xmlns:xlink="http://www.w3.org/1999/xlink" content-type="arpha" xlink:type="simple">DFCCD242-FA73-5C53-90FD-73C64C7090B8</object-id>
                    		<tp:taxon-name-part taxon-name-part-type="genus" reg="Kirschsteiniothelia">Kirschsteiniothelia</tp:taxon-name-part> <tp:taxon-name-part taxon-name-part-type="species" reg="guiyangensis">guiyangensis</tp:taxon-name-part>
                    	
                    		<object-id xmlns:xlink="http://www.w3.org/1999/xlink" xlink:type="simple">Fungal Names: FN 573600</object-id>
                    	</tp:taxon-name><tp:taxon-authority>X.S. Wang, Y.Z. He, W.W. Liu, S. Wang</tp:taxon-authority><tp:taxon-status xmlns:xlink="http://www.w3.org/1999/xlink" xlink:type="simple">sp. nov.</tp:taxon-status><xref ref-type="fig" rid="F4">Fig. 5</xref></tp:nomenclature><tp:treatment-sec sec-type="Holotype"><title>Holotype.</title><p>China • Guizhou Province, Guiyang City, Huaxi District, Mengguan Miao and Bouyei Ethnic Township, Mengxi Road, <named-content xmlns:xlink="http://www.w3.org/1999/xlink" content-type="dwc:verbatimCoordinates" xlink:type="simple">18°15'46"N, 109°31'07"E</named-content>, from decaying wood, 23 September 2023, W.W. Liu, holotype <named-content xmlns:xlink="http://www.w3.org/1999/xlink" content-type="dwc:institutional_code" xlink:title="Chinese Academy of Sciences" xlink:href="https://scientific-collections.gbif.org/institution/b6c58077-5a27-4747-b7fa-751101d75925" xlink:type="simple">HMAS</named-content> 354384, ex-type culture <abbrev xmlns:xlink="http://www.w3.org/1999/xlink" content-type="institution" xlink:title="Shandong Agricultural University Culture Collection" xlink:type="simple">SAUCC</abbrev> GY3703 (identical strain, alternative accession number <abbrev xmlns:xlink="http://www.w3.org/1999/xlink" content-type="institution" xlink:title="Shandong Agricultural University Culture Collection" xlink:type="simple">SAUCC</abbrev> GY3704).</p><fig id="F4" position="float" orientation="portrait"><object-id xmlns:xlink="http://www.w3.org/1999/xlink" content-type="doi" xlink:type="simple">10.3897/mycokeys.133.194698.figure5</object-id><object-id xmlns:xlink="http://www.w3.org/1999/xlink" content-type="arpha" xlink:type="simple">00F011D8-1EFB-5F9B-8334-68F036FC7761</object-id><label>Figure 5.</label><caption><p><italic><tp:taxon-name><tp:taxon-name-part taxon-name-part-type="genus" reg="Kirschsteiniothelia">Kirschsteiniothelia</tp:taxon-name-part> <tp:taxon-name-part taxon-name-part-type="species" reg="guiyangensis">guiyangensis</tp:taxon-name-part></tp:taxon-name></italic> (holotype: <named-content xmlns:xlink="http://www.w3.org/1999/xlink" content-type="dwc:institutional_code" xlink:title="Chinese Academy of Sciences" xlink:href="https://scientific-collections.gbif.org/institution/b6c58077-5a27-4747-b7fa-751101d75925" xlink:type="simple">HMAS</named-content> 354384). <bold>a, b</bold>. Colony front and back after 21 days of culture on <abbrev xmlns:xlink="http://www.w3.org/1999/xlink" xlink:title="potato dextrose agar" xlink:type="simple">PDA</abbrev>; <bold>c–f</bold>. Conidiophores, conidiogenous cells, and conidia; <bold>g–i</bold>. Conidia. Scale bars: 10 μm (<bold>c–i</bold>).</p></caption><graphic xmlns:xlink="http://www.w3.org/1999/xlink" xlink:href="mycokeys-133-041-g005.jpg" id="oo_1659389.jpg" position="float" orientation="portrait" xlink:type="simple"><uri content-type="original_file" xlink:type="simple">https://binary.pensoft.net/fig/1659389</uri></graphic></fig></tp:treatment-sec><tp:treatment-sec sec-type="Etymology"><title>Etymology.</title><p>The specific epithet “guiyangensis” indicates the location where the strains were collected, Guiyang City.</p></tp:treatment-sec><tp:treatment-sec sec-type="Description"><title>Description.</title><p>Saprobic on decaying wood. Sexual morph: undetermined. Asexual morph: <tp:taxon-name><tp:taxon-name-part taxon-name-part-type="order" reg="Hyphomycetes">Hyphomycetes</tp:taxon-name-part></tp:taxon-name>. Mycelium partly immersed in the substrate, internal hyphae grey; conidiophores solitary, straight or slightly curved, filiform, multi-septate, brown to dark brown, 29.8–301.8 × 3.6–9.5 μm (x̄ = 174.7 × 8.3 μm, <italic>n</italic> = 10); conidiogenous cells integrated, terminal, polyblastic, subcylindrical to ampulliform, light brown to brown, smooth, with several distinct conidiogenous loci; conidia solitary, dry, apical, obclavate to fusiform, straight or slightly curved, brown to dark brown, euseptate with 3–8 transverse septa, smooth-walled, apex subacute to obtuse, base truncate, 55.2–90.1 × 5.4–11.6 μm (x̄ = 67.3 × 9.5 μm, <italic>n</italic> = 20).</p></tp:treatment-sec><tp:treatment-sec sec-type="Culture characteristics"><title>Culture characteristics.</title><p>Colonies on <abbrev xmlns:xlink="http://www.w3.org/1999/xlink" xlink:title="potato dextrose agar" xlink:type="simple">PDA</abbrev> reaching 80.3–84.5 mm diam. after 21 days at 25 °C in darkness, with a growth rate of 3.8–4.0 mm per day; colonies fast-growing, circular, spreading radially, with a well-defined and intact margin, central area slightly raised; texture velvety to cottony, aerial mycelium abundant and dense, growing radially from the center outward, white to pale gray; reverse dark brown to black, darker in the central region.</p></tp:treatment-sec><tp:treatment-sec sec-type="Notes"><title>Notes.</title><p>Phylogenetic analyses showed that <italic><tp:taxon-name><tp:taxon-name-part taxon-name-part-type="genus" reg="Kirschsteiniothelia">Kirschsteiniothelia</tp:taxon-name-part> <tp:taxon-name-part taxon-name-part-type="species" reg="guiyangensis">guiyangensis</tp:taxon-name-part></tp:taxon-name></italic> is closely related to <italic><tp:taxon-name><tp:taxon-name-part taxon-name-part-type="genus" reg="Kirschsteiniothelia">K.</tp:taxon-name-part> <tp:taxon-name-part taxon-name-part-type="species" reg="inthanonensis">inthanonensis</tp:taxon-name-part></tp:taxon-name></italic>, <italic><tp:taxon-name><tp:taxon-name-part taxon-name-part-type="genus" reg="Kirschsteiniothelia">K.</tp:taxon-name-part> <tp:taxon-name-part taxon-name-part-type="species" reg="septemseptatum">septemseptatum</tp:taxon-name-part></tp:taxon-name></italic>, and <italic><tp:taxon-name><tp:taxon-name-part taxon-name-part-type="genus" reg="Kirschsteiniothelia">K.</tp:taxon-name-part> <tp:taxon-name-part taxon-name-part-type="species" reg="nabanheensis">nabanheensis</tp:taxon-name-part></tp:taxon-name></italic>. The nucleotide differences between <italic><tp:taxon-name><tp:taxon-name-part taxon-name-part-type="genus" reg="Kirschsteiniothelia">K.</tp:taxon-name-part> <tp:taxon-name-part taxon-name-part-type="species" reg="guiyangensis">guiyangensis</tp:taxon-name-part></tp:taxon-name></italic> and <italic><tp:taxon-name><tp:taxon-name-part taxon-name-part-type="genus" reg="Kirschsteiniothelia">K.</tp:taxon-name-part> <tp:taxon-name-part taxon-name-part-type="species" reg="inthanonensis">inthanonensis</tp:taxon-name-part></tp:taxon-name></italic> are 23/552 in ITS, 13/576 in LSU and 4/951 in SSU; the nucleotide differences between <italic><tp:taxon-name><tp:taxon-name-part taxon-name-part-type="genus" reg="Kirschsteiniothelia">K.</tp:taxon-name-part> <tp:taxon-name-part taxon-name-part-type="species" reg="guiyangensis">guiyangensis</tp:taxon-name-part></tp:taxon-name></italic> and <italic><tp:taxon-name><tp:taxon-name-part taxon-name-part-type="genus" reg="Kirschsteiniothelia">K.</tp:taxon-name-part> <tp:taxon-name-part taxon-name-part-type="species" reg="septemseptatum">septemseptatum</tp:taxon-name-part></tp:taxon-name></italic> are 21/504 in ITS, 8/852 in LSU and 9/748 in SSU; and the nucleotide differences between <italic><tp:taxon-name><tp:taxon-name-part taxon-name-part-type="genus" reg="Kirschsteiniothelia">K.</tp:taxon-name-part> <tp:taxon-name-part taxon-name-part-type="species" reg="guiyangensis">guiyangensis</tp:taxon-name-part></tp:taxon-name></italic> and <italic><tp:taxon-name><tp:taxon-name-part taxon-name-part-type="genus" reg="Kirschsteiniothelia">K.</tp:taxon-name-part> <tp:taxon-name-part taxon-name-part-type="species" reg="nabanheensis">nabanheensis</tp:taxon-name-part></tp:taxon-name></italic> are 29/552 in ITS, 28/596 in LSU and 38/855 in SSU, respectively. Morphologically, <italic><tp:taxon-name><tp:taxon-name-part taxon-name-part-type="genus" reg="Kirschsteiniothelia">K.</tp:taxon-name-part> <tp:taxon-name-part taxon-name-part-type="species" reg="guiyangensis">guiyangensis</tp:taxon-name-part></tp:taxon-name></italic> has much shorter and smaller conidiophores (29.8–301.8 × 3.6–9.5 μm, x̄ = 174.7 × 8.3 μm, <italic>n</italic> = 10) and conidia (55.2–90.1 × 5.4–11.6 μm, x̄ = 67.3 × 9.5 μm, <italic>n</italic> = 20) than <italic><tp:taxon-name><tp:taxon-name-part taxon-name-part-type="genus" reg="Kirschsteiniothelia">K.</tp:taxon-name-part> <tp:taxon-name-part taxon-name-part-type="species" reg="inthanonensis">inthanonensis</tp:taxon-name-part></tp:taxon-name></italic> (conidiophores 611–1549 × 2.5–6.6 μm, x̄ = 1070 × 4.1 μm, <italic>n</italic> = 20; conidia 24–230 × 5.7–14.3 μm, x̄ = 101 × 9 μm, <italic>n</italic> = 15) (<xref ref-type="bibr" rid="B6">de Farias et al. 2024</xref>). The conidiophores of <italic><tp:taxon-name><tp:taxon-name-part taxon-name-part-type="genus" reg="Kirschsteiniothelia">K.</tp:taxon-name-part> <tp:taxon-name-part taxon-name-part-type="species" reg="guiyangensis">guiyangensis</tp:taxon-name-part></tp:taxon-name></italic> (29.8–301.8 × 3.6–9.5 μm, x̄ = 174.7 × 8.3 μm, <italic>n</italic> = 10) are smaller than those of <italic><tp:taxon-name><tp:taxon-name-part taxon-name-part-type="genus" reg="Kirschsteiniothelia">K.</tp:taxon-name-part> <tp:taxon-name-part taxon-name-part-type="species" reg="septemseptatum">septemseptatum</tp:taxon-name-part></tp:taxon-name></italic> (250–580 μm, x̄ = 415 μm, <italic>n</italic> = 20) and <italic><tp:taxon-name><tp:taxon-name-part taxon-name-part-type="genus" reg="Kirschsteiniothelia">K.</tp:taxon-name-part> <tp:taxon-name-part taxon-name-part-type="species" reg="nabanheensis">nabanheensis</tp:taxon-name-part></tp:taxon-name></italic> (320–588 × 8–12 μm, x̄ = 405 × 9.5 μm, <italic>n</italic> = 15), whereas the conidia of <italic><tp:taxon-name><tp:taxon-name-part taxon-name-part-type="genus" reg="Kirschsteiniothelia">K.</tp:taxon-name-part> <tp:taxon-name-part taxon-name-part-type="species" reg="guiyangensis">guiyangensis</tp:taxon-name-part></tp:taxon-name></italic> (55.2–90.1 × 5.4–11.6 μm, x̄ = 67.3 × 9.5 μm, <italic>n</italic> = 20) are larger than those of <italic><tp:taxon-name><tp:taxon-name-part taxon-name-part-type="genus" reg="Kirschsteiniothelia">K.</tp:taxon-name-part> <tp:taxon-name-part taxon-name-part-type="species" reg="septemseptatum">septemseptatum</tp:taxon-name-part></tp:taxon-name></italic> (25–55 μm, x̄ = 41 μm, <italic>n</italic> = 20) but smaller than those of <italic><tp:taxon-name><tp:taxon-name-part taxon-name-part-type="genus" reg="Kirschsteiniothelia">K.</tp:taxon-name-part> <tp:taxon-name-part taxon-name-part-type="species" reg="nabanheensis">nabanheensis</tp:taxon-name-part></tp:taxon-name></italic> (32–112 × 8–12 μm, x̄ = 55.5 × 10 μm, <italic>n</italic> = 25). Combined morphological distinctiveness and consistent molecular divergence clearly rule out the possibility of intraspecific phenotypic variation, and the stable phenotypic differences, together with significant genetic divergence in the ITS, LSU, and SSU loci, provide sufficient evidence to establish the present isolate as a novel species of <italic><tp:taxon-name><tp:taxon-name-part taxon-name-part-type="genus" reg="Kirschsteiniothelia">Kirschsteiniothelia</tp:taxon-name-part></tp:taxon-name></italic>, rather than a morphological variant of a known taxon.</p></tp:treatment-sec><ref-list><ref id="B6"><mixed-citation xmlns:xlink="http://www.w3.org/1999/xlink" xlink:type="simple">De Farias ARG, Afshari N, Silva VSH, Louangphan J, Karimi O, Boonmee S (2024) Three novel species and new records of <italic><tp:taxon-name><tp:taxon-name-part taxon-name-part-type="genus">Kirschsteiniothelia</tp:taxon-name-part></tp:taxon-name> (<tp:taxon-name><tp:taxon-name-part taxon-name-part-type="order">Kirschsteiniotheliales</tp:taxon-name-part></tp:taxon-name>)</italic> from northern Thailand. MycoKeys 101: 347–370. <ext-link xlink:href="10.3897/mycokeys.101.115286" ext-link-type="doi" xlink:type="simple">https://doi.org/10.3897/mycokeys.101.115286</ext-link></mixed-citation></ref></ref-list></tp:taxon-treatment>
